# Supplementary material for: Prokaryotic soluble expression and purification of bioactive human fibroblast growth factor 21 using maltose-binding protein
Source: Sci Rep. 2017 Nov 23;7:16139. doi: 10.1038/s41598-017-16167-x (PMC5700921; doi:10.1038/s41598-017-16167-x)
Supplement: Supplementary file 1 — Supplementary Dataset 1 [file 41598_2017_16167_MOESM1_ESM.xlsx]

## Sheet: Sheet2
Prokaryotic soluble expression and purification of bioactive human fibroblast growth factor 21 using maltose-binding protein Anh Ngoc Nguyen1,§, Jung-A Song1,§, Minh Tan Nguyen1,§, Bich Hang Do1, Grace G. Kwon1, Sang Su Park1, Jiwon Yoo1, Jaepyeong Jang1, Jonghwa Jin2, Mark J. Osborn1,3, Yeon Jin Jang4, Thu Trang Thi Vu1, Heung-Bum Oh5,* & Han Choe1,* 1 Department of Physiology, Asan-Minnesota In…
Supplementary Table: Peptides used to confirm the identity of hFGF21 following enzyme digestion with trypsin, Glu-C, Asp-N and chymotrypsin.
Number	Sequence	# PSMs	Modifications	MH+ [Da]	Asp-N			Chymotrysin			Glu-C			Trypsin			# Missed Cleavages
					Confidence	XCorr	Probability	Confidence	XCorr	Probability	Confidence	XCorr	Probability	Confidence	Xcorr	Probability
1	DQSPESLLQLKALKPGVIQILGVKTSRFLCQRP	13	C30(Carbamidomethyl)	3720.09	High	7.3368	0.01										0
2	DGYNVYQSEAHGLPLHLPGNKSPHR	17		2786.38	High	6.89992	0.01										0
3	DVGSSDPLSMVGPSQGRSPSYAS	1		2281.04	High	5.08084	0.01										0
4	DVGSSDPLSMVGPSQGRSPSYAS	1	M10(Oxidation)	2297.03	High	4.30383	0.01										0
5	DPLSMVGPSQGRSPSYAS	8	M5(Oxidation)	1851.85	High	3.74349	0.01										0
6	DPLSMVGPSQGRSPSYAS	8		1835.86	High	3.34198	0.01										0
7	DPAPRGPARFLPLPGLPPAPPEPPGILAPQPP	33		3229.79	High	3.0126	0.01										0
8	DSSPLLQFGGQVRQRYLYTD	5		2343.17	High	2.79184	0.01										0
9	DSSPLLQFGGQVRQRYLYT	9		2228.14	High	2.7539	0.01										0
10	DGALYGSLHF	16		1079.51	High	2.63875	0.01										0
11	DPAPRGPARFLPLPGLPPAPPEPPGILAPQPPDVGSS	1		3674.97	High	2.55022	0.01										0
12	GHPIP	7		520.288	High	1.26978	0.01										0
13	TDDAQQTEAHLEIREDGTVGGAADQSPESLL	8		3253.52				High	5.83477	0.01							2
14	EIREDGTVGGAADQSPESLLQL	1		2285.13				High	5.83047	0.01							2
15	EIREDGTVGGAADQSPESLL	42		2043.98				High	4.8985	0.01							1
16	EIREDGTVGGAADQSPESL	8		1930.9				High	4.4325	0.01							0
17	LYTDDAQQTEAHL	7		1504.69				High	4.37429	0.01							2
18	TDDAQQTEAHLEIREDGTVGGAADQSPESL	2		3140.44				High	3.21157	0.01							1
19	SMVGPSQGRSPSYAS	1		1510.7				High	2.92331	0.01							1
20	SMVGPSQGRSPSY	1		1352.63				High	2.74877	0.01							0
21	KALKPGVIQIL	3		1179.78				High	2.55223	0.01							1
22	SMVGPSQGRSPSYAS	1	M2(Oxidation)	1526.69				High	2.45906	0.01							1
23	TDDAQQTEAHL	2		1228.55				High	2.33231	0.01							0
24	GSLHFDPEACSF	3	C10(Carbamidomethyl)	1366.58				High	2.21998	0.01							2
25	GHPIPDSSPL	1		1019.51				High	2.18036	0.01							0
26	SMVGPSQGRSPSY	1	M2(Oxidation)	1368.62				High	2.16207	0.01							0
27	HFDPEACSF	4	C7(Carbamidomethyl)	1109.44				High	2.13704	0.01							1
28	LCQRPDGALY	1	C2(Carbamidomethyl)	1192.58				High	2.04796	0.01							2
29	APQPPDVGSSDPL	4		1279.62				High	1.83063	0.01							0
30	QSEAHGLPL	1		951.489				High	1.79396	0.01							1
31	GHPIPDSSPLL	1		1132.6				High	1.58079	0.01							1
32	PPAPPEPPGIL	1		1084.6				High	1.53031	0.01							0
33	SLLQLKALKPGVIQILGVKTSRFLCQRPD	6	C25(Carbamidomethyl)	3278.91							High	4.70068	0.01				0
34	VGSSDPLSMVGPSQGRSPSYAS	2	M9(Oxidation)	2182.01							High	4.51834	0.01				1
35	PAPRGPARFLPLPGLPPAPPEPPGILAPQPPDVGSSD	6		3674.97							High	4.48719	0.01				2
36	VGSSDPLSMVGPSQGRSPSYAS	1		2166.01							High	4.40336	0.01				1
37	SLLQLKALKPGVIQILGVKTSRFLCQRPDGALYGSLHFDPE	18	C25(Carbamidomethyl)	4565.52							High	3.56287	0.01				2
38	PLSMVGPSQGRSPSYAS	6	M4(Oxidation)	1736.83							High	3.33224	0.01				0
39	PLSMVGPSQGRSPSYAS	2		1720.83							High	3.17599	0.01				0
40	AHGLPLHLPGNKSPHRD	6		1845.98							High	3.11214	0.01				0
41	SSPLLQFGGQVRQRYLYTDDAQQTE	81		2900.43							High	3.06533	0.01				2
42	IREDGTVGGAAD	4		1160.55							High	2.2268	0.01				2
43	DGTVGGAADQSPE	17		1203.51							High	1.84467	0.01				2
44	GALYGSLHFD	1		1079.51							High	1.81597	0.01				0
45	GALYGSLHFDPE	4		1305.61							High	1.793	0.01				1
46	DGYNVYQSE	5		1074.44							High	1.38578	0.01				1
47	ACSFRE	1	C2(Carbamidomethyl)	769.329							High	1.22586	0.01				0
48	SLLQLKALKPGVIQILGVKTSRFLCQRPDGALYGSLHFD	1	C25(Carbamidomethyl)	4339.4							High	1.2234	0.01				1
49	SSPLLQFGGQVRQRYLYTDD	1		2343.17							High	1.11208	0.01				1
50	QRYLYTDDAQQTEAHLEIR	1		2350.14										High	5.81215	0.01	1
51	FLCQRPDGALYGSLHFDPEACSFR	20	C3(Carbamidomethyl); C21(Carbamidomethyl)	2843.29										High	5.66081	0.01	0
52	YLYTDDAQQTEAHLEIREDGTVGGAADQSPESLLQLK	42		4061.94										High	5.60444	0.01	1
53	FLPLPGLPPAPPEPPGILAPQPPDVGSSDPLSMVGPSQGR	15		3982.09										High	5.39335	0.01	0
54	YLYTDDAQQTEAHLEIR	123		2065.98										High	4.66914	0.01	0
55	EDGTVGGAADQSPESLLQLK	58		2014.99										High	4.62719	0.01	0
56	ELLLEDGYNVYQSEAHGLPLHLPGNK	17		2906.46										High	4.56013	0.01	0
57	GHPIPDSSPLLQFGGQVR	73		1905										High	4.2512	0.01	0
58	FLPLPGLPPAPPEPPGILAPQPPDVGSSDPLSMVGPSQGR	6	M33(Oxidation)	3998.08										High	3.86203	0.01	0
59	ALKPGVIQILGVK	12		1335.87										High	2.86192	0.01	0
60	ALKPGVIQILGVKTSR	1		1680.05										High	1.96362	0.01	1
